# Supplementary material for: Comparative Efficacy and Safety Profile of the Combination of Pulmonary Surfactant and Budesonide vs. Surfactant Alone in the Management of Neonatal Respiratory Distress Syndrome: An Updated Meta-Analysis
Source: Medicina (Kaunas). 2025 Jul 23;61(8):1329. doi: 10.3390/medicina61081329 (PMC12387412; doi:10.3390/medicina61081329)
Supplement: Supplementary file 1 [file medicina-61-01329-s001.zip]

Archive with 1 entries (1 files):
- medicina-3724909-supplementary.pdf
